# Supplementary material for: Feasibility and potential significance of prophylactic ablation of the major ascending tributaries in endovenous laser ablation (EVLA) of the great saphenous vein: A case series
Source: PLoS One. 2021 Jan 7;16(1):e0245275. doi: 10.1371/journal.pone.0245275 (PMC7790536; doi:10.1371/journal.pone.0245275)
Supplement: S1 Table — (XLSX) [file pone.0245275.s001.xlsx]

## Sheet: Raw Data
Proc.-ID	Pat_ID	Gender 1=male	BMI	Side	Age	CEAP	No tributary	Tributary 1-3cm from SFJ	Tributary at SFJ	Anterior-Posterior (tributary)	Diameter GSV (mm)	Diameter tributary (mm)	Fiber	Sedation	Planned treatment feasible	Accessory ablated	time to follow up (days)	EHIT >1	GSV occluded	tributary occluded	Technical success
1	93	0	36.0854	R	42.4333	3	0	1	0	A	8	3	6 Fr	yes	yes	Yes	8	no	yes	yes	1
2	93	0	36.0854	L	38.9	3	0	1	0	P	6	5	4 Fr	no	yes	Yes	7	no	yes	no	0
3	26	0	20.4382	R	59.5194	2	0	0	1	P	11	5	6 Fr	yes	yes	Yes	2	no	yes	yes	1
4	26	0	20.4382	L	80.7167	2	1	0	0	NA	7	NA	6 Fr	yes	yes	NA	21	no	yes	NA	1
5	151	1	26.3151	L	68.5139	3	1	0	0	NA	8	NA	6 Fr	yes	yes	NA	39	no	yes	NA	1
6	131	0	25.3086	R	82.6722	3	1	0	0	NA	8	NA	6 Fr	yes	yes	NA	12	no	yes	NA	1
7	199	0	23.9188	L	26.8278	2	0	1	0	A	7	4	6 Fr	no	yes	Yes	22	no	yes	yes	1
8	52	0	21.2585	R	66.8778	2	1	0	0	NA	5	NA	4 Fr	no	yes	NA	14	no	yes	NA	1
9	16	0	25.2595	R	54.4111	3	0	0	1	A	7	3	6 Fr	no	yes	Yes	7	no	yes	yes	1
10	16	0	24.3911	L	66.1528	3	0	0	1	P	8	3	6 Fr	yes	yes	Yes	11	no	yes	yes	1
11	174	0	22.1297	L	61.2694	2	0	0	1	A	7	3	6 Fr	yes	yes	Yes	8	no	yes	yes	1
12	71	0	24.3025	R	51.2417	2	0	0	1	A	8	2	6 Fr	yes	yes	Yes	18	no	yes	yes	1
13	71	0	24.3025	L	50.3889	2	0	0	1	P	5	4	6 Fr	yes	yes	Yes	10	no	yes	yes	1
14	87	0	22.8571	L	64.0167	3	0	0	1	P	7	4	6 Fr	yes	yes	Yes	7	no	yes	yes	1
15	128	0	23.3067	L	71.2056	2	0	0	1	A	10	5	6 Fr	no	yes	Yes	10	no	yes	yes	1
16	5	0	21.2245	R	52.575	2	0	0	1	A	8	3	6 Fr	yes	yes	No	10	no	yes	yes	1
17	84	1	28.3134	R	38.2389	2	0	0	1	A	7	4	4 Fr	no	yes	Yes	12	no	yes	yes	1
18	84	1	28.3134	L	29.5056	2	0	0	1	P	8	4	6 Fr	yes	yes	Yes	8	no	yes	yes	1
19	188	0	30.4498	R	29.9583	3	0	1	0	A	6	6	6 Fr	yes	yes	Yes	8	no	yes	yes	1
20	162	1	22.5914	R	74.275	3	0	0	1	A	9	4	6 Fr	yes	yes	Yes	9	no	yes	no	0
21	162	1	22.5914	L	59.6278	3	0	0	1	A	9	2	4 Fr	no	no	No	9	no	yes	no	0
22	171	0	20.9573	R	26.7	2	1	0	0	NA	9	NA	6 Fr	yes	yes	NA	13	no	yes	NA	1
23	171	0	20.9573	L	30.5056	2	1	0	0	NA	12	NA	6 Fr	yes	yes	NA	13	no	yes	NA	1
24	54	1	25.8645	R	69.5611	3	1	0	0	NA	8	NA	4 Fr	no	yes	NA	8	no	yes	NA	1
25	54	1	25.8645	L	54.4639	3	1	0	0	NA	7	NA	6 Fr	no	yes	NA	15	no	yes	NA	1
26	167	1	25.1278	R	46.8306	3	0	1	0	A	7	4	6 Fr	yes	yes	Yes	10	no	yes	yes	1
27	1	0	24.8016	L	43.0278	3	0	1	0	A	9	5	6 Fr	yes	no	No	16	no	yes	yes	1
28	60	1	36.7537	R	61.2333	3	1	0	0	NA	9	NA	6 Fr	yes	yes	NA	7	no	yes	NA	1
29	60	1	36.7537	L	72.7417	3	1	0	0	NA	18	NA	6 Fr	yes	yes	NA	10	no	yes	NA	1
30	37	1	26.023	L	59.6611	4	0	0	1	P	7	4	4 Fr	no	yes	Yes	11	no	yes	yes	1
31	100	1	23.8498	R	30.5194	3	0	0	1	A	7	1	6 Fr	yes	yes	No	4	no	yes	yes	1
32	100	1	23.8498	L	64.6306	3	0	0	1	A	6	1	6 Fr	no	yes	No	11	no	yes	yes	1
33	14	1	28.06	R	22.2278	3	0	0	1	A	12	3	6 Fr	yes	yes	Yes	7	no	yes	yes	1
34	115	1	23.9912	L	41.7944	2	0	0	1	A	9	2	6 Fr	yes	yes	No	6	no	yes	yes	1
35	8	1	23.329	R	43.6944	2	0	0	1	p	9	2	6 Fr	yes	yes	No	11	no	yes	yes	1
36	8	1	23.329	L	49.6722	2	0	1	0	A	7	3	6 Fr	yes	yes	No	9	no	yes	yes	1
37	85	1	22.3954	R	49.4	4	0	0	1	A	8	4	6 Fr	yes	yes	Yes	18	no	yes	yes	1
38	117	1	23.7221	L	42.0833	2	0	0	1	A	6	3	6 Fr	yes	yes	Yes	17	no	yes	yes	1
39	55	1	52.2449	R	42.4194	4	0	0	1	A	9	4	6 Fr	yes	yes	Yes	13	no	yes	yes	1
40	112	0	18.5568	R	64.5028	2	1	0	0	NA	6	NA	4 Fr	no	yes	NA	10	no	yes	NA	1
41	138	1	21.3453	R	26.5861	2	0	0	1	A	6	3	4 Fr	no	yes	Yes	7	no	yes	yes	1
42	55	1	52.2449	L	26.4167	4	0	0	1	P	8	4	6 Fr	no	yes	Yes	14	no	yes	yes	1
43	105	0	22.7732	L	46.6472	2	0	0	1	A	9	2	6 Fr	yes	yes	Yes	28	no	yes	yes	1
44	175	1	21.2245	R	53.3917	2	0	0	1	A	4	6	6 Fr	yes	yes	Yes	7	no	yes	yes	1
45	175	1	21.2245	L	78.1333	2	0	0	1	A	6	3	6 Fr	yes	yes	Yes	8	no	yes	yes	1
46	123	0	22.7583	L	55.8778	3	0	0	1	A	8	3	6 Fr	yes	no	No	10	no	yes	no	0
47	152	1	24.4898	L	65.7139	4	0	0	1	A	8	3	6 Fr	yes	yes	Yes	11	no	yes	yes	1
48	203	1	23.7022	R	51.7472	3	0	0	1	A	7	3	4 Fr	no	yes	Yes	10	no	yes	yes	1
49	143	0	24.8016	R	37.7639	2	0	1	0	A	7	4	6 Fr	yes	yes	Yes	8	no	yes	yes	1
50	190	0	21.6128	L	48.1944	2	0	0	1	P	9	3	6 Fr	no	yes	Yes	9	no	yes	yes	1
51	123	0	22.7583	R	70.2639	3	0	1	0	A	6	4	6 Fr	yes	yes	Yes	9	no	yes	yes	1
52	25	0	31.2213	L	60.4361	3	0	0	1	A	8	3	4 Fr	no	yes	Yes	12	no	yes	yes	1
53	41	0	21.6128	R	36.3194	2	1	0	0	NA	8	NA	6 Fr	yes	yes	NA	9	no	yes	NA	1
54	41	0	21.6128	L	82.2139	2	1	0	0	NA	8	NA	6 Fr	yes	yes	NA	14	yes	yes	NA	1
55	57	0	29.4107	R	23.975	3	0	0	1	A	5	2	6 Fr	yes	yes	Yes	12	no	yes	yes	1
56	57	0	29.4107	L	26.2278	3	0	1	0	A	7	2	4 Fr	no	yes	No	1	no	yes	no	0
57	56	0	24.5089	R	43.0278	3	0	1	0	A	7	12	6 Fr	yes	yes	Yes	16	no	yes	yes	1
58	200	0	25.6055	R	50.9111	3	1	0	0	NA	10	NA	6 Fr	yes	yes	NA	12	no	yes	NA	1
59	200	0	25.6055	L	82.1	3	0	0	1	A	13	5	6 Fr	yes	yes	Yes	10	no	yes	yes	1
60	133	1	25.4848	R	24.0333	4	1	0	0	NA	9	NA	6 Fr	yes	yes	NA	13	no	yes	NA	1
61	197	0	21.9363	L	65.8528	2	0	0	1	A	8	3	6 Fr	yes	yes	Yes	11	no	yes	yes	1
62	62	1	25.1808	R	90.3389	3	0	0	1	A	10	4	6 Fr	yes	yes	Yes	25	no	yes	yes	1
63	65	0	missing	R	68.3556	3	0	1	0	A	8	2	6 Fr	yes	yes	No	10	no	yes	yes	1
64	65	0	missing	L	51.8278	3	0	0	1	A	5	7	6 Fr	no	yes	Yes	15	no	yes	yes	1
65	108	0	27.7177	R	40.6889	2	0	1	0	A	6	2	6 Fr	yes	yes	No	8	no	yes	yes	1
66	17	0	23.3844	R	47.0389	2	0	0	1	A	7	2	6 Fr	yes	yes	Yes	11	no	yes	yes	1
67	140	1	23.04	R	60.9194	2	0	0	1	A	10	4	6 Fr	yes	yes	Yes	9	no	yes	yes	1
68	183	0	25.8065	R	82.325	2	0	0	1	A	7	3	6 Fr	yes	yes	Yes	14	no	yes	yes	1
69	46	0	35.0621	L	70.0056	3	0	0	1	A	8	2	4 Fr	no	yes	No	13	no	yes	yes	1
70	53	0	20.3816	L	61.9028	2	0	1	0	A	7	4	6 Fr	yes	yes	No	8	no	yes	yes	1
71	212	0	24.1115	R	40.8444	2	0	0	1	A	6	4	4 Fr	yes	yes	Yes	12	no	yes	yes	1
72	212	0	24.1115	L	32.4639	2	0	1	0	A	5	2	4 Fr	no	yes	No	8	no	yes	yes	1
73	146	0	22.2656	R	71.5028	2	1	0	0	NA	10	NA	6 Fr	yes	yes	NA	13	no	yes	NA	1
74	146	0	22.2656	L	46.4806	2	0	0	1	A	9	2	6 Fr	no	no	No	12	no	yes	yes	1
75	46	0	35.0621	R	24.0333	3	0	0	1	A	7	4	6 Fr	yes	yes	Yes	13	no	yes	yes	1
76	49	1	22.0932	R	51.9611	4	0	0	1	A	8	1	6 Fr	yes	yes	No	9	no	yes	no	0
77	99	1	40.2816	L	64.3611	3	0	1	0	A	7	3	6 Fr	yes	yes	Yes	24	no	yes	yes	1
78	49	1	22.0932	L	52.375	3	0	0	1	A	8	6	6 Fr	no	yes	Yes	13	no	yes	yes	1
79	94	0	missing	R	78.9694	3	0	1	0	A	9	2	6 Fr	yes	yes	No	8	no	yes	yes	1
80	137	1	21.6049	L	55.7722	2	0	0	1	A	6	3	6 Fr	yes	yes	Yes	13	no	yes	yes	1
81	59	0	21.7079	R	59.5056	2	0	0	1	A	17	6	6 Fr	yes	yes	Yes	7	no	yes	yes	1
82	35	0	21.6128	L	29.3528	2	0	1	0	A	10	5	6 Fr	no	yes	Yes	15	no	yes	yes	1
83	79	0	28.7268	L	76.4667	3	0	1	0	A	6	2	4 Fr	yes	yes	No	7	no	yes	yes	1
84	135	0	24.7721	R	33.7639	3	0	0	1	A	4	8	6 Fr	yes	yes	Yes	10	no	yes	yes	1
85	145	0	18.1018	R	68.9194	2	0	1	0	P	6	2	6 Fr	yes	yes	No	12	no	yes	yes	1
86	184	0	25.3086	L	36.5222	2	0	1	0	A	9	2	6 Fr	no	yes	No	7	no	yes	yes	1
87	151	1	26.3151	R	46.6056	2	0	0	1	A	10	3	6 Fr	yes	yes	Yes	10	no	yes	yes	1
88	192	0	24.977	R	44.4806	2	0	0	1	A	8	3	6 Fr	yes	yes	Yes	8	no	yes	yes	1
89	135	0	24.7721	L	59.45	3	0	0	1	A	9	2	6 Fr	yes	yes	No	7	no	yes	yes	1
90	102	0	30.0215	L	56.25	3	0	1	0	A	5	5	4 Fr	yes	yes	Yes	11	no	yes	yes	1
91	205	0	19.1512	L	22.8583	2	0	0	1	A	6	1	4 Fr	yes	yes	No	10	no	yes	yes	1
92	103	1	missing	L	47.7556	4	0	0	1	A	8	6	6 Fr	yes	yes	Yes	7	no	yes	yes	1
93	113	0	22.6562	L	41.7944	2	0	0	1	A	12	2	6 Fr	yes	yes	No	6	no	yes	yes	1
94	166	0	21.9713	R	34.9556	2	0	1	0	A	5	8	4 Fr	yes	yes	Yes	9	no	yes	yes	1
95	23	1	29.3524	R	58.4139	3	0	0	1	A	8	16	6 Fr	yes	yes	Yes	8	no	yes	yes	1
96	23	1	29.3524	L	51.7889	3	0	0	1	A	7	2	6 Fr	no	yes	Yes	15	no	yes	yes	1
97	191	0	25	R	52.3111	2	0	0	1	P	7	3	6 Fr	yes	yes	Yes	8	no	yes	yes	1
98	191	0	25	L	55.0389	2	0	1	0	A	7	2	6 Fr	yes	yes	No	9	no	yes	yes	1
99	182	1	27.0842	R	47.3639	3	0	1	0	A	6	2	4 Fr	no	yes	No	9	no	yes	yes	1
100	34	1	24.4576	L	53.3833	4	0	0	1	A	9	3	6 Fr	yes	yes	Yes	10	no	yes	yes	1
101	193	0	23.9995	R	78.0139	2	0	0	1	A	7	3	6 Fr	yes	yes	Yes	8	no	yes	yes	1
102	38	0	missing	R	76.0889	2	1	0	0	NA	10	NA	6 Fr	yes	yes	NA	8	no	yes	NA	1
103	64	0	23.3234	R	30.5139	2	0	0	1	A	10	4	6 Fr	yes	yes	Yes	10	no	yes	yes	1
104	194	0	30.0232	R	44.9028	2	0	0	1	P	8	4	6 Fr	yes	yes	Yes	12	no	yes	yes	1
105	186	0	23.1834	R	44.2472	2	0	0	1	A	12	3	6 Fr	no	yes	Yes	12	no	yes	yes	1
106	48	0	17.6745	L	42.375	2	0	0	1	A	7	4	6 Fr	yes	yes	Yes	8	no	yes	yes	1
107	134	0	23.4952	R	57.5194	3	0	0	1	P	5	7	6 Fr	no	yes	Yes	10	no	yes	yes	1
108	7	1	25.1429	L	40.25	2	0	1	0	A	8	3	6 Fr	no	yes	Yes	8	no	yes	yes	1
109	51	0	18.937	R	65.8528	3	0	0	1	A	7	3	6 Fr	yes	yes	Yes	11	no	yes	yes	1
110	51	0	18.937	L	54.4222	3	0	0	1	A	7	2	6 Fr	no	yes	Yes	7	no	yes	yes	1
111	154	1	23.3747	L	54.1944	2	0	0	1	A	6	3	6 Fr	yes	yes	Yes	7	no	yes	yes	1
112	148	0	24.1115	L	56.6333	2	0	0	1	P	6	3	6 Fr	yes	yes	Yes	14	no	yes	no	0
113	68	0	24.2123	L	32.5861	3	0	0	1	A	10	1	6 Fr	no	yes	No	1	no	yes	yes	1
114	134	0	23.4952	L	43.7556	3	0	0	1	A	15	6	6 Fr	yes	yes	Yes	10	no	yes	yes	1
115	102	0	30.0215	R	39	3	0	0	1	A	7	1	6 Fr	yes	yes	No	8	no	yes	yes	1
116	207	0	22.921	R	50.8972	2	0	0	1	A	6	4	4 Fr	no	yes	Yes	9	no	yes	no	0
117	172	0	21.4844	R	52.4	2	0	0	1	A	6	4	4 Fr	yes	yes	Yes	15	no	yes	yes	1
118	172	0	21.4844	L	56.6333	2	0	0	1	A	6	3	6 Fr	yes	yes	Yes	14	no	yes	yes	1
119	169	1	missing	L	47.7556	3	0	0	1	A	8	5	6 Fr	yes	yes	No	7	no	yes	yes	1
120	147	1	25.6402	R	69.6528	3	0	0	1	A	6	1	4 Fr	yes	yes	No	10	no	yes	yes	1
121	176	0	18.8092	R	48.9972	2	0	0	1	A	7	3	6 Fr	no	yes	No	14	no	yes	yes	1
122	176	0	18.8092	L	67.3444	2	1	0	0	NA	10	NA	4 Fr	no	yes	NA	10	no	yes	NA	1
123	10	0	24.9108	L	46.1667	2	0	1	0	A	8	1	6 Fr	no	yes	No	12	no	yes	yes	1
124	163	0	21.2963	L	33.7778	2	0	0	1	A	7	4	6 Fr	yes	yes	Yes	12	no	yes	yes	1
125	43	1	23.6295	L	49.2639	2	0	0	1	A	6	4	4 Fr	no	yes	Yes	7	no	yes	yes	1
126	9	1	24.9135	R	28.0972	2	0	0	1	A	7	2	6 Fr	yes	yes	Yes	7	no	yes	yes	1
127	76	0	missing	L	39.1583	2	0	0	1	A	6	3	6 Fr	yes	yes	Yes	8	no	yes	yes	1
128	187	1	27.0416	R	35.7639	2	0	0	1	A	7	2	6 Fr	yes	yes	Yes	10	yes	yes	yes	1
129	98	1	27.4691	R	52.3111	3	0	0	1	A	8	2	6 Fr	yes	yes	Yes	8	no	yes	yes	1
130	98	1	27.4691	L	35.1278	3	0	0	1	A	8	4	6 Fr	no	yes	Yes	14	no	yes	yes	1
131	187	1	27.0416	L	39.9222	2	0	0	1	A	8	4	6 Fr	yes	yes	Yes	10	no	yes	yes	1
132	63	0	23.1206	R	64.6306	2	0	0	1	A	7	2	6 Fr	no	yes	No	11	no	yes	yes	1
133	156	0	23.1834	R	71.0417	3	0	0	1	A	7	3	4 Fr	no	yes	Yes	10	no	yes	yes	1
134	156	0	23.1834	L	59.45	3	0	0	1	A	8	2	6 Fr	yes	yes	No	7	no	yes	yes	1
135	61	0	21.2228	R	61.0306	2	0	0	1	A	8	4	6 Fr	yes	yes	Yes	13	no	yes	yes	1
136	61	0	21.2228	L	66.6611	2	0	0	1	A	4	5	4 Fr	no	yes	Yes	10	no	no	yes	0
137	168	1	25.6173	L	21.0917	2	0	1	0	P	8	4	6 Fr	yes	yes	Yes	10	no	yes	yes	1
138	29	0	36.8084	L	69.8361	3	0	0	1	A	9	2	6 Fr	yes	yes	Yes	10	no	yes	yes	1
139	47	0	19.9481	R	32.5861	2	0	0	1	A	7	3	6 Fr	no	yes	Yes	1	no	yes	yes	1
140	47	0	19.9481	L	43.2111	2	0	0	1	A	8	4	6 Fr	no	yes	Yes	8	no	yes	yes	1
141	198	0	20.7476	R	36.8028	2	0	0	1	A	8	1	4 Fr	no	yes	No	3	no	yes	no	0
142	139	1	22.921	L	39.0167	2	0	0	1	P	9	4	6 Fr	yes	yes	Yes	10	no	yes	yes	1
143	153	1	23.4568	R	56.2694	2	0	0	1	A	7	4	4 Fr	yes	yes	Yes	8	no	yes	yes	1
144	3	0	43.7045	L	56.2806	3	0	1	0	P	7	3	6 Fr	yes	yes	No	14	no	yes	yes	1
145	70	0	26.2188	L	69.5639	2	1	0	0	NA	6	NA	4 Fr	no	yes	NA	9	no	yes	NA	1
146	120	0	30.6939	L	35.2139	3	0	0	1	A	7	2	6 Fr	yes	yes	Yes	8	no	yes	yes	1
147	195	0	21.83	R	73.4306	4	1	0	0	NA	7	NA	4 Fr	no	yes	NA	1	no	yes	NA	1
148	195	0	21.83	L	66.8028	4	0	1	0	A	6	2	6 Fr	no	yes	No	14	no	yes	yes	1
149	89	0	23.5883	R	43.7333	2	0	1	0	A	7	2	4 Fr	yes	yes	No	25	no	yes	yes	1
150	136	1	29.8394	L	54.4667	3	0	0	1	P	10	5	6 Fr	yes	yes	Yes	3	no	yes	yes	1
151	177	0	35.5469	R	73.6444	4	0	1	0	P	7	5	6 Fr	yes	yes	Yes	7	no	yes	yes	1
152	202	0	33.4622	R	50.0667	3	0	0	1	A	5	2	6 Fr	yes	yes	Yes	8	no	yes	yes	1
153	202	0	33.4622	L	46.6528	3	0	0	1	P	10	3	6 Fr	yes	yes	Yes	26	no	yes	yes	1
154	110	0	25.4365	L	35.1417	2	0	0	1	A	8	8	6 Fr	yes	yes	Yes	8	yes	yes	yes	1
155	20	1	30.5556	L	76.5222	6	0	1	0	P	8	5	6 Fr	no	yes	Yes	13	no	yes	yes	1
156	160	0	23.1084	L	77.9444	2	0	0	1	A	7	3	6 Fr	yes	yes	Yes	13	no	yes	yes	1
157	75	0	33.6593	R	69.4944	3	0	1	0	A	8	3	6 Fr	yes	yes	No	10	no	yes	yes	1
158	165	1	23.9995	L	34.1917	2	0	1	0	A	8	3	6 Fr	yes	yes	No	10	no	yes	yes	1
159	75	0	33.6593	L	44.6417	3	0	0	1	A	8	5	4 Fr	yes	yes	Yes	7	no	yes	yes	1
160	83	0	21.7193	R	42.75	3	0	0	1	A	12	4	6 Fr	no	yes	Yes	12	no	yes	yes	1
161	116	0	missing	L	55.4778	4	0	0	1	A	9	3	6 Fr	yes	yes	Yes	12	no	yes	yes	1
162	86	0	23.4586	R	56.875	2	0	0	1	A	8	3	6 Fr	yes	yes	No	7	no	yes	yes	1
163	88	1	25.1651	L	37.2583	2	0	0	1	A	8	3	6 Fr	no	yes	Yes	8	no	yes	yes	1
164	173	0	27.6361	R	29.5056	3	0	1	0	p	10	4	6 Fr	yes	yes	No	8	no	yes	yes	1
165	173	0	27.6361	L	35.1417	3	0	0	1	A	8	5	6 Fr	yes	yes	Yes	8	no	yes	yes	1
166	13	1	missing	R	41.625	3	1	0	0	NA	7	NA	6 Fr	yes	yes	NA	8	no	yes	NA	1
167	69	0	27.7551	L	45.4417	2	0	0	1	A	8	2	6 Fr	no	yes	Yes	6	no	yes	yes	1
168	114	1	23.5898	R	53.8444	2	0	0	1	P	10	4	6 Fr	no	yes	Yes	8	no	yes	yes	1
169	157	1	26.5	L	54.8222	4	0	0	1	A	5	10	6 Fr	no	yes	Yes	6	no	yes	yes	1
170	104	0	20.2812	L	47.9028	2	0	0	1	A	8	2	6 Fr	yes	yes	Yes	12	no	yes	yes	1
171	91	0	32.4886	R	44.9028	3	0	0	1	P	9	3	6 Fr	yes	yes	Yes	12	no	yes	yes	1
172	141	0	35.7496	R	26.7	3	0	1	0	P	8	3	6 Fr	yes	yes	No	13	no	yes	yes	1
173	141	0	35.7496	L	39.6028	3	0	0	1	P	5	3	6 Fr	yes	yes	Yes	9	no	yes	yes	1
174	180	0	30.4498	R	79.1056	2	0	1	0	A	6	3	6 Fr	no	yes	Yes	10	no	yes	yes	1
175	12	0	27.0538	L	75.9889	4	0	1	0	A	9	4	6 Fr	yes	yes	Yes	9	no	yes	yes	1
176	91	0	20.2812	L	49.6722	3	0	0	1	A	8	4	6 Fr	yes	yes	Yes	9	no	yes	yes	1
177	66	0	26.4236	R	54.5917	3	0	1	0	A	5	7	4 Fr	no	yes	Yes	14	no	yes	yes	1
178	211	0	24.1517	R	23.5111	3	0	0	1	A	5	6	6 Fr	yes	yes	Yes	15	no	yes	yes	1
179	45	0	22.4913	R	56.2694	2	0	0	1	A	6	3	4 Fr	yes	yes	No	8	no	yes	no	0
180	30	1	23.3747	L	52.4583	6	0	0	1	A	7	3	6 Fr	yes	yes	Yes	14	no	yes	yes	1
181	18	0	23.4375	R	40.6889	2	0	0	1	A	12	3	6 Fr	yes	yes	Yes	8	no	yes	yes	1
182	97	0	missing	R	33.0139	2	0	0	1	P	13	5	6 Fr	yes	yes	Yes	11	no	yes	yes	1
183	66	0	26.4236	L	46.8333	3	0	0	1	A	8	5	6 Fr	yes	yes	Yes	9	no	yes	yes	1
184	159	0	33.2713	L	55.4778	2	0	1	0	A	9	3	6 Fr	yes	yes	No	12	no	yes	yes	1
185	2	1	31.0137	R	29.2778	2	0	1	0	A	8	3	4 Fr	no	yes	No	19	no	yes	yes	1
186	2	1	31.0137	L	62.7889	2	0	0	1	A	7	7	6 Fr	yes	yes	Yes	14	no	yes	yes	1
187	119	1	missing	R	56.2806	2	0	0	1	A	8	6	6 Fr	no	yes	Yes	12	no	yes	yes	1
188	119	1	missing	L	78.8556	2	1	0	0	NA	9	NA	6 Fr	yes	yes	NA	7	no	yes	NA	1
189	159	0	33.2713	R	62.4444	2	0	1	0	A	7	3	6 Fr	no	yes	No	7	no	yes	yes	1
190	130	0	22.151	L	53.45	2	0	0	1	A	6	1	6 Fr	yes	yes	Yes	6	no	yes	yes	1
191	4	1	26.5928	L	62.4444	3	0	1	0	P	15	4	6 Fr	no	yes	No	7	no	yes	yes	1
192	21	1	25.7122	R	56.7417	2	0	1	0	P	6	4	6 Fr	yes	yes	Yes	12	no	yes	yes	1
193	179	0	29.3575	R	46.3028	2	0	0	1	A	7	2	6 Fr	yes	yes	Yes	11	no	yes	yes	1
194	72	0	20.7157	R	32.3389	2	0	0	1	P	8	5	4 Fr	yes	yes	Yes	7	no	yes	yes	1
195	95	0	missing	R	82.1	2	0	1	0	A	12	5	6 Fr	yes	yes	Yes	10	no	yes	yes	1
196	95	0	missing	L	40.25	2	0	0	1	A	9	4	6 Fr	no	yes	Yes	8	no	yes	yes	1
197	149	1	28.0104	L	47.6194	2	0	1	0	A	7	12	6 Fr	yes	yes	Yes	13	no	yes	yes	1
198	121	1	missing	R	43.4444	2	0	0	1	A	7	4	4 Fr	no	yes	Yes	10	no	yes	yes	1
199	24	0	26.5731	R	53.8389	2	0	1	0	P	9	3	6 Fr	no	yes	No	10	no	yes	yes	1
200	40	1	25.3815	R	33.0139	4	0	1	0	P	13	7	6 Fr	yes	yes	Yes	11	no	yes	yes	1
201	106	1	24.0213	L	65.2889	3	0	1	0	A	7	7	6 Fr	yes	yes	Yes	14	no	yes	yes	1
202	40	1	25.3815	L	40.1306	2	0	1	0	A	6	3	4 Fr	no	yes	Yes	4	no	yes	yes	1
203	77	0	20.3223	R	29.9361	2	0	0	1	A	8	4	6 Fr	yes	yes	Yes	7	no	yes	yes	1
204	58	1	24.6152	L	54.5944	2	0	0	1	P	8	3	6 Fr	yes	yes	No	6	no	yes	yes	1
205	181	1	26.5668	R	90.3361	3	0	0	1	A	6	12	6 Fr	yes	yes	Yes	26	no	yes	yes	1
206	189	1	26.8698	R	65.8944	2	0	1	0	P	15	3	6 Fr	no	yes	No	4	no	yes	yes	1
207	32	0	22.9591	R	35.1083	2	0	0	1	A	7	1	6 Fr	no	yes	No	21	no	yes	no	0
208	31	0	18.7783	R	40.5944	3	0	1	0	A	7	4	6 Fr	yes	yes	Yes	8	no	yes	yes	1
209	31	0	18.7783	L	65.5111	3	0	0	1	P	7	5	6 Fr	yes	yes	Yes	11	no	yes	yes	1
210	80	0	21.4536	L	57.6944	2	0	0	1	A	8	3	6 Fr	no	no	No	8	no	yes	no	0
211	15	0	17.9902	L	55.8778	2	0	0	1	P	9	3	6 Fr	yes	yes	Yes	10	no	yes	yes	1
212	155	0	26.2773	R	43.6639	2	0	1	0	A	10	2	6 Fr	no	yes	No	12	no	yes	yes	1
213	155	0	26.2773	L	66.6583	2	0	0	1	A	7	1	4 Fr	yes	yes	No	10	no	yes	no	0
214	11	0	missing	L	48.05	2	0	0	1	A	5	2	4 Fr	yes	yes	Yes	11	no	yes	yes	1
215	96	0	missing	R	52.7444	2	0	0	1	A	5	6	4 Fr	no	yes	Yes	9	no	yes	yes	1
216	33	1	21.3859	R	56.7417	3	0	1	0	P	7	4	6 Fr	yes	yes	Yes	12	no	yes	yes	1
217	161	0	21.3859	L	29.3528	2	0	0	1	A	7	4	6 Fr	no	yes	Yes	15	no	yes	yes	1
218	6	0	27.7323	R	47.6528	2	0	0	1	A	10	2	6 Fr	yes	yes	No	17	no	yes	yes	1
219	90	0	23.5294	R	42.75	2	0	1	0	A	8	2	6 Fr	no	yes	No	12	no	yes	yes	1
220	90	0	23.5294	L	61.1028	2	0	1	0	A	7	2	6 Fr	yes	yes	No	21	no	yes	yes	1
221	22	1	21.9136	R	32.7806	2	0	0	1	P	8	4	6 Fr	no	yes	Yes	9	no	yes	no	0
222	74	1	27.7744	L	70.2639	3	0	1	0	A	7	2	6 Fr	yes	yes	No	9	no	yes	yes	1
223	73	0	24.977	L	78.2944	3	1	0	0	NA	7	NA	6 Fr	no	yes	NA	8	no	yes	NA	1
224	82	0	24.4473	L	53.125	2	0	1	0	P	5	3	4 Fr	no	yes	No	14	no	yes	yes	1
225	196	0	25.6055	L	61.1028	2	0	1	0	A	7	3	6 Fr	yes	yes	No	10	no	yes	yes	1
226	107	1	23.9484	R	48.05	3	0	0	1	A	5	3	4 Fr	yes	yes	Yes	11	no	yes	yes	1
227	107	1	23.9484	L	67.1417	3	0	0	1	P	8	3	6 Fr	yes	yes	Yes	10	no	yes	yes	1
228	109	0	23.3887	R	35.3944	4	0	0	1	A	7	2	6 Fr	yes	yes	Yes	11	no	yes	yes	1
229	170	0	24.2215	R	56.2806	2	0	1	0	P	7	4	6 Fr	yes	yes	No	14	no	yes	no	0
230	28	0	missing	R	29.2083	2	0	0	1	A	9	5	6 Fr	yes	yes	Yes	17	no	yes	yes	1
231	127	0	21.83	R	54.5944	2	0	0	1	A	8	4	6 Fr	yes	yes	Yes	6	no	yes	yes	1
232	42	1	27.1706	R	48.225	2	0	0	1	P	7	5	4 Fr	yes	yes	Yes	10	no	yes	yes	1
233	42	1	27.1706	L	50.3889	2	0	0	1	A	6	3	6 Fr	yes	yes	Yes	10	no	yes	yes	1
234	142	1	22.8571	L	26.5861	4	0	0	1	A	6	4	4 Fr	no	yes	Yes	7	no	yes	yes	1
235	81	1	20.9162	L	58.4056	4	0	0	1	A	18	3	6 Fr	yes	yes	Yes	11	no	yes	yes	1
236	92	0	28.0864	R	74.8778	2	1	0	0	NA	7	NA	6 Fr	yes	yes	NA	14	no	yes	NA	1
237	201	1	24.187	L	51.8667	2	0	0	1	A	7	3	4 Fr	no	yes	Yes	8	no	yes	yes	1
238	19	0	21.5645	L	39.6028	2	0	0	1	P	5	3	6 Fr	yes	yes	Yes	9	no	yes	yes	1
239	129	1	24.7555	R	28.0972	3	0	0	1	A	7	1	6 Fr	yes	yes	No	7	no	yes	yes	1
240	125	0	20.202	R	29.9361	3	0	0	1	A	7	4	6 Fr	yes	yes	Yes	7	no	yes	yes	1
241	125	0	20.202	L	50.875	3	0	0	1	A	8	2	6 Fr	yes	yes	No	11	no	yes	yes	1
242	213	0	31.2314	L	62.8361	3	0	0	1	P	9	4	6 Fr	yes	yes	Yes		no	yes	yes	1
243	178	0	30.0838	R	42.3556	2	0	0	1	P	8	3	6 Fr	yes	yes	Yes	12	no	yes	yes	1
244	210	1	26.5888	R	47.6444	2	0	0	1	A	6	2	6 Fr	yes	yes	Yes	12	no	yes	yes	1
245	78	0	43.5718	L	74.8778	3	0	0	1	A	7	2	6 Fr	yes	yes	No	14	no	yes	yes	1
246	124	0	21.0772	R	65.5028	2	0	0	1	P	7	4	6 Fr	yes	yes	Yes	14	no	yes	yes	1
247	132	0	missing	L	72.0889	2	1	0	0	NA	8	NA	6 Fr	no	yes	NA	10	no	yes	NA	1
248	158	0	30.1103	L	40.5944	2	0	0	1	A	7	5	6 Fr	yes	yes	Yes	8	no	yes	yes	1
249	27	1	24.7365	R	19.575	4	0	0	1	A	7	1	6 Fr	yes	yes	No	10	no	yes	yes	1
250	208	0	19.5682	R	29.1306	2	0	1	0	P	13	4	6 Fr	yes	yes	No	21	no	yes	no	0
251	208	0	19.5682	L	66.6583	2	0	0	1	A	6	2	4 Fr	yes	yes	No	10	no	yes	yes	1
252	210	1	26.5888	L	61.1028	2	0	0	1	A	6	4	6 Fr	yes	yes	Yes	10	no	yes	yes	1
253	67	0	24.8971	R	49.2861	2	0	0	1	A	6	2	6 Fr	no	no	No	11	no	yes	no	0
254	209	1	29.9836	R	69.2528	4	0	0	1	A	7	3	6 Fr	no	yes	Yes	10	no	yes	yes	1
255	126	0	22.9591	R	72.5167	2	0	1	0	P	8	4	4 Fr	no	yes	No	11	no	yes	yes	1
256	67	0	24.8971	L	29.1306	2	0	1	0	P	9	4	6 Fr	yes	yes	No	21	no	yes	no	0
257	27	1	24.7365	L	80.4	2	0	1	0	A	7	2	6 Fr	yes	yes	No	6	no	yes	yes	1
258	126	0	22.9591	L	19.575	2	0	0	1	A	10	1	6 Fr	yes	yes	No	10	no	yes	yes	1
259	209	1	29.9836	L	43.2694	4	0	1	0	A	7	3	4 Fr	no	yes	No	14	no	yes	yes	1
260	39	0	25.1532	R	68.3556	3	0	0	1	A	7	3	6 Fr	yes	yes	Yes	10	no	yes	yes	1
261	39	0	25.1532	L	50.5778	3	0	0	1	A	6	3	6 Fr	no	no	No	7	no	yes	no	0
262	122	1	missing	L	43.7	4	1	0	0	NA	7	NA	6 Fr	yes	yes	NA	9	no	yes	NA	1
263	118	0	23.5294	R	38.2389	2	0	1	0	P	6	4	4 Fr	no	yes	Yes	12	no	yes	yes	1
264	36	1	27.4598	R	55.0861	2	0	1	0	A	6	3	6 Fr	yes	yes	No	14	no	yes	yes	1
265	36	1	27.4598	L	57.6972	2	0	0	1	A	5	7	6 Fr	no	yes	Yes	7	no	yes	yes	1
266	185	0	21.3669	L	53.4889	2	0	0	1	A	6	5	4 Fr	yes	yes	Yes	10	no	yes	yes	1
267	150	1	missing	R	43.7583	3	0	0	1	A	13	4	6 Fr	yes	yes	Yes	9	no	yes	yes	1
268	206	1	26.4236	L	26.8278	4	0	0	1	P	8	4	6 Fr	no	yes	Yes	22	no	yes	yes	1
269	111	0	28.764	R	43.2694	2	0	0	1	A	8	1	4 Fr	no	yes	No	14	no	yes	yes	1
270	111	0	28.764	L	71.0333	2	0	1	0	A	7	2	6 Fr	no	yes	No	8	no	yes	yes	1
271	204	0	19.8141	L	56.3139	2	0	0	1	A	8	5	6 Fr	yes	yes	Yes	13	no	yes	yes	1
272	44	0	23.3844	R	36.8028	2	0	0	1	A	8	1	4 Fr	no	yes	No	3	no	yes	yes	1
273	101	1	29.0657	L	47.6278	2	0	1	0	A	7	3	6 Fr	yes	yes	Yes	10	no	yes	yes	1
274	144	0	44.0771	R	30.9444	3	0	0	1	A	8	3	6 Fr	yes	yes	Yes	11	no	yes	yes	1
275	144	0	44.0771	L	25.0556	3	0	0	1	A	6	2	4 Fr	no	yes	Yes	7	no	yes	yes	1
276	164	0	32.2708	L	76.525	4	0	0	1	A	5	7	4 Fr	no	yes	Yes	12	no	yes	yes	1
277	50	0	20.7008	R	59.2583	2	1	0	0	NA	8	NA	4 Fr	no	yes	NA	10	no	yes	NA	1
278	50	0	20.7008	L	70.9139	2	1	0	0	NA	12	NA	6 Fr	yes	yes	NA	7	no	yes	NA	1
